# Supplementary material for: The association between voluntary work and health care use among older adults in Germany
Source: BMC Health Serv Res. 2019 Jan 15;19:39. doi: 10.1186/s12913-019-3867-x (PMC6334381; doi:10.1186/s12913-019-3867-x)
Supplement: Supplementary file 3 — Pairwise correlation Matrix (with Bonferroni correction for multiple comparisons). (XLSX 41 kb) [file 12913_2019_3867_MOESM3_ESM.xlsx]

## Sheet: Pairwise correlation
Additional file 3: Pairwise correlation Matrix (with Bonferroni correction for multiple comparisons)
	Hospitalization (Ref.: No)	GP visits	Specialist visits	Volunteering	Age (in years)	Marital status	Employment status	Income	Accessability to doctors and pharmacies	Self-rated health	Chronic diseases	Smoking status	BMI groups
Hospitalization	1
GP visits	0.259***	1
Specialist visits	0.246***	0.382***	1
Volunteer involvement	-0.016	-0.063***	-0.007	1
Age (in years)	0.145***	0.273***	0.130***	-0.063***	1
Marital status	-0.024	-0.065***	-0.013	0.068***	-0.104***	1
Employment status	0.090***	0.179***	0.107***	-0.068***	0.429***	-0.053***	1
Income	-0.029*	-0.107***	-0.007***	0.097***	-0.046***	0.056***	-0.140***	1
Accessability to doctors and pharmacies	-0.005	-0.013	0.020	0.015	-0.021	0.002	-0.004	0.074***	1
Self-rated health	0.255***	0.412***	0.302***	-0.095***	0.237***	-0.075***	0.171***	-0.137***	-0.052***	1
Chronic diseases	0.206***	0.411***	0.378***	-0.031***	0.379***	-0.065***	0.191***	-0.068***	-0.010	0.437***	1
Smoking status	-0.025	-0.075***	-0.078***	-0.033	-0.257***	-0.094***	-0.083***	-0.011	0.007	-0.010	-0.094***	1
BMI groups	0.041***	0.136***	0.027	0.017	0.046***	0.037***	0.051***	-0.080***	-0.062***	0.145***	0.149***	-0.057***	1
Notes: *** p < 0.001, ** p < 0.01, * p < 0.05, + p < 0.10 Ref. = reference, GP = General practitioner, BMI = Body Mass Index
